# Supplementary material for: Impact of an Extremely Dry Period on Tree Defoliation and Tree Mortality in Serbia
Source: Plants (Basel). 2022 May 11;11(10):1286. doi: 10.3390/plants11101286 (PMC9144404; doi:10.3390/plants11101286)
Supplement: Supplementary file 1 [file plants-11-01286-s001.zip]

Archive with 1 entries (1 files):
- plants-1627661-supplementary.pdf
